# Supplementary material for: Dichloridotetra­kis­(1H-1,2,4-triazole-κN 4)copper(II)
Source: Acta Crystallogr Sect E Struct Rep Online. 2012 Mar 3;68(Pt 4):m375–6. doi: 10.1107/S1600536812008872 (PMC3343794; doi:10.1107/S1600536812008872)
Supplement: Supplementary file 1 [file e-68-0m375-sup1.cif]

##############################################################################
#                                                                            #
# This CIF contains the data in a paper accepted for publication in          #
# Acta Crystallographica Section E. It conforms to the requirements of       #
# Notes for Authors for Acta Crystallographica Section E, and has been       #
# peer reviewed under the auspices of the IUCr Commission on Journals.       #
#                                                                            #
# Full details of the Crystallographic Information File format               #
# are given in the paper "The Crystallographic Information File (CIF):       #
# a New Standard Archive File for Crystallography" by S. R. Hall, F. H.      #
# Allen and I. D. Brown [Acta Cryst. (1991), A47, 655-685].                  #
#                                                                            #
# The current version of the core CIF dictionary is obtainable from          #
# ftp://ftp.iucr.org/pub/cif_core.dic.                                       #
#                                                                            #
# Software is freely available for graphical display of the structure(s)     #
# in this CIF. For information consult the CIF software page                 #
# http://www.iucr.org/resources/cif/software.                                #
#                                                                            #
# This file may be used for bona fide research purposes within the           #
# scientific community so long as proper attribution is given to the journal # 
# article from which it was obtained.                                        #
#                                                                            #
##############################################################################
data_I
_audit_creation_method     SHELXL-97
_chemical_name_systematic
;
Dichloridotetrakis(1<i>H</i>-1,2,4-triazole-\k<i>N</i>^4^)copper(II)
;
_chemical_name_common     ?
_chemical_formula_moiety     'C8 H12 Cl2 Cu N12'
_chemical_formula_sum     'C8 H12 Cl2 Cu N12'
_chemical_formula_iupac     '[Cu Cl2 (C2 H3 N3)4]'
_chemical_formula_weight     410.75
_chemical_melting_point     ?
_symmetry_cell_setting     tetragonal
_symmetry_space_group_name_H-M     'I 41/a c d'
_symmetry_space_group_name_Hall     '-I 4bd 2c'
loop_
    _symmetry_equiv_pos_as_xyz
    'x, y, z'
    '-x, -y+1/2, z'
    'x, -y, -z+1/2'
    '-x+1/2, y, -z'
    '-y+1/4, -x+1/4, -z+1/4'
    'y+3/4, x+1/4, -z+1/4'
    'y+1/4, -x+1/4, z+3/4'
    '-y+1/4, x+3/4, z+1/4'
    'x+1/2, y+1/2, z+1/2'
    '-x+1/2, -y+1, z+1/2'
    'x+1/2, -y+1/2, -z+1'
    '-x+1, y+1/2, -z+1/2'
    '-y+3/4, -x+3/4, -z+3/4'
    'y+5/4, x+3/4, -z+3/4'
    'y+3/4, -x+3/4, z+5/4'
    '-y+3/4, x+5/4, z+3/4'
    '-x, -y, -z'
    'x, y-1/2, -z'
    '-x, y, z-1/2'
    'x-1/2, -y, z'
    'y-1/4, x-1/4, z-1/4'
    '-y-3/4, -x-1/4, z-1/4'
    '-y-1/4, x-1/4, -z-3/4'
    'y-1/4, -x-3/4, -z-1/4'
    '-x+1/2, -y+1/2, -z+1/2'
    'x+1/2, y, -z+1/2'
    '-x+1/2, y+1/2, z'
    'x, -y+1/2, z+1/2'
    'y+1/4, x+1/4, z+1/4'
    '-y-1/4, -x+1/4, z+1/4'
    '-y+1/4, x+1/4, -z-1/4'
    'y+1/4, -x-1/4, -z+1/4'
_cell_length_a     14.4471(3)
_cell_length_b     14.4471(3)
_cell_length_c     15.8181(3)
_cell_angle_alpha     90.00
_cell_angle_beta     90.00
_cell_angle_gamma     90.00
_cell_volume     3301.53(12)
_cell_formula_units_Z     8
_cell_measurement_reflns_used     1966
_cell_measurement_theta_min     2.55
_cell_measurement_theta_max     27.48
_cell_measurement_temperature     294(2)
_exptl_crystal_description     prism
_exptl_crystal_colour     'dark blue'
_exptl_crystal_size_max     0.30
_exptl_crystal_size_mid     0.24
_exptl_crystal_size_min     0.22
_exptl_crystal_density_diffrn     1.653
_exptl_crystal_density_meas     ?
_exptl_crystal_density_method     'not measured'
_exptl_crystal_F_000     1656
_exptl_absorpt_coefficient_mu     1.665
_exptl_absorpt_correction_type     multi-scan
_exptl_absorpt_process_details     '(DENZO-SMN; Otwinowski & Minor, 1997)'
_exptl_absorpt_correction_T_min     0.635
_exptl_absorpt_correction_T_max     0.711
_exptl_special_details     ?
_diffrn_ambient_temperature     294(2)
_diffrn_radiation_type     MoK\a
_diffrn_radiation_wavelength     0.71073
_diffrn_radiation_source     'fine-focus sealed tube'
_diffrn_radiation_monochromator     graphite
_diffrn_measurement_device_type     'Nonius KappaCCD'
_diffrn_measurement_method     '\f and \w scans'
_diffrn_detector_area_resol_mean     ?
_diffrn_reflns_number     21092
_diffrn_reflns_av_R_equivalents     0.035
_diffrn_reflns_av_sigmaI/netI     0.017
_diffrn_reflns_theta_min     3.41
_diffrn_reflns_theta_max     27.46
_diffrn_reflns_theta_full     27.46
_diffrn_measured_fraction_theta_max     0.998
_diffrn_measured_fraction_theta_full     0.998
_diffrn_reflns_limit_h_min     -13
_diffrn_reflns_limit_h_max     13
_diffrn_reflns_limit_k_min     -18
_diffrn_reflns_limit_k_max     18
_diffrn_reflns_limit_l_min     -20
_diffrn_reflns_limit_l_max     20
_diffrn_standards_number     0
_diffrn_standards_interval_count     .
_diffrn_standards_interval_time     .
_diffrn_standards_decay_%     ?
_refine_special_details
;
Refinement of <i>F</i>^2^ against ALL reflections. The weighted <i>R</i>-factor
<i>wR</i> and goodness of fit <i>S</i> are based on <i>F</i>^2^, conventional
<i>R</i>-factors <i>R</i> are based on <i>F</i>, with <i>F</i> set to zero for
negative <i>F</i>^2^. The threshold expression of <i>F</i>^2^ >
2\s(<i>F</i>^2^) is used only for calculating <i>R</i>-factors(gt) <i>etc</i>.
and is not relevant to the choice of reflections for refinement.
<i>R</i>-factors based on <i>F</i>^2^ are statistically about twice as large
as those based on <i>F</i>, and <i>R</i>- factors based on ALL data will be
even larger.
;
_reflns_number_total     952
_reflns_number_gt     776
_reflns_threshold_expression     I>2\s(I)
_refine_ls_structure_factor_coef     Fsqd
_refine_ls_matrix_type     full
_refine_ls_R_factor_all     0.0340
_refine_ls_R_factor_gt     0.0247
_refine_ls_wR_factor_gt     0.0626
_refine_ls_wR_factor_ref     0.0667
_refine_ls_goodness_of_fit_ref     1.101
_refine_ls_restrained_S_all     1.101
_refine_ls_number_reflns     952
_refine_ls_number_parameters     59
_refine_ls_number_restraints     0
_refine_ls_hydrogen_treatment     mixed
_refine_ls_weighting_scheme     calc
_refine_ls_weighting_details
         'calc w=1/[\s^2^(Fo^2^)+(0.0335P)^2^+1.7204P] where P=(Fo^2^+2Fc^2^)/3'
_atom_sites_solution_hydrogens     ?
_atom_sites_solution_primary     direct
_atom_sites_solution_secondary     ?
_refine_ls_shift/su_max     0.000
_refine_ls_shift/su_mean     0.000
_refine_diff_density_max     0.396
_refine_diff_density_min     -0.257
_refine_ls_extinction_method     'SHELXL97 (Sheldrick, 2008)'
_refine_ls_extinction_coef     0.0043(3)
_refine_ls_extinction_expression
                                  'Fc^*^=kFc[1+0.001xFc^2^\l^3^/sin(2\q)]^-1/4^'
loop_
    _atom_type_symbol
    _atom_type_description
    _atom_type_scat_dispersion_real
    _atom_type_scat_dispersion_imag
    _atom_type_scat_source
    'C' 'C' 0.0033 0.0016
                         'International Tables Vol C Tables 4.2.6.8 and 6.1.1.4'
    'H' 'H' 0.0000 0.0000
                         'International Tables Vol C Tables 4.2.6.8 and 6.1.1.4'
    'N' 'N' 0.0061 0.0033
                         'International Tables Vol C Tables 4.2.6.8 and 6.1.1.4'
    'Cl' 'Cl' 0.1484 0.1585
                         'International Tables Vol C Tables 4.2.6.8 and 6.1.1.4'
    'Cu' 'Cu' 0.3201 1.2651
                         'International Tables Vol C Tables 4.2.6.8 and 6.1.1.4'
_computing_data_collection     'COLLECT (Nonius, 2000)'
_computing_cell_refinement     'DENZO-SMN (Otwinowski & Minor, 1997)'
_computing_data_reduction     'DENZO-SMN (Otwinowski & Minor, 1997)'
_computing_structure_solution     'SIR08 (Burla <i>et al.</i>, 2007)'
_computing_structure_refinement     'SHELXL97 (Sheldrick, 2008)'
_computing_molecular_graphics
;
ORTEP-3 for Windows (Farrugia, 1997) and Mercury (Macrae <i>et al.</i>,
2008)
;
_computing_publication_material     'WinGX (Farrugia, 1999)'
loop_
    _atom_site_type_symbol
    _atom_site_label
    _atom_site_fract_x
    _atom_site_fract_y
    _atom_site_fract_z
    _atom_site_U_iso_or_equiv
    _atom_site_adp_type
    _atom_site_calc_flag
    _atom_site_refinement_flags
    _atom_site_occupancy
    _atom_site_symmetry_multiplicity
    _atom_site_disorder_assembly
    _atom_site_disorder_group
    Cu Cu1 0.0000 0.2500 0.1250 0.03175(17) Uani d S 1 4 . .
    Cl Cl1 0.13849(3) 0.11151(3) 0.1250 0.0453(2) Uani d S 1 2 . .
    N N1 0.07460(8) 0.31410(8) 0.03559(8) 0.0329(3) Uani d . 1 1 . .
    N N3 0.16037(11) 0.33828(11) -0.07999(9) 0.0488(4) Uani d . 1 1 . .
    N N2 0.13429(10) 0.41905(11) -0.04391(10) 0.0436(4) Uani d . 1 1 . .
    C C2 0.12290(12) 0.27712(13) -0.02974(10) 0.0435(4) Uani d . 1 1 . .
    H H2A 0.1288 0.2137 -0.0380 0.052 Uiso calc R 1 1 . .
    C C3 0.08400(11) 0.40417(11) 0.02389(10) 0.0386(4) Uani d . 1 1 . .
    H H3 0.0589 0.4499 0.0583 0.046 Uiso calc R 1 1 . .
    H H2 0.1460(16) 0.4665(16) -0.0679(13) 0.059(6) Uiso d . 1 1 . .
loop_
    _atom_site_aniso_label
    _atom_site_aniso_U_11
    _atom_site_aniso_U_22
    _atom_site_aniso_U_33
    _atom_site_aniso_U_12
    _atom_site_aniso_U_13
    _atom_site_aniso_U_23
    Cu1 0.03525(19) 0.03525(19) 0.0247(2) -0.01284(14) 0.000 0.000
    Cl1 0.0398(2) 0.0398(2) 0.0562(4) 0.0036(2) -0.01066(18) -0.01066(18)
    N1 0.0358(7) 0.0325(6) 0.0305(6) -0.0064(5) 0.0031(5) -0.0016(5)
    N3 0.0550(9) 0.0519(9) 0.0395(8) 0.0014(7) 0.0144(7) 0.0045(7)
    N2 0.0465(8) 0.0386(8) 0.0457(8) -0.0059(6) 0.0072(7) 0.0109(7)
    C2 0.0573(11) 0.0370(8) 0.0362(8) -0.0013(8) 0.0102(8) -0.0021(7)
    C3 0.0410(9) 0.0337(8) 0.0411(9) -0.0021(7) 0.0060(7) 0.0019(7)
_geom_special_details
;
All s.u.'s (except the s.u. in the dihedral angle between two l.s. planes) are
estimated using the full covariance matrix. The cell s.u.'s are taken into
account individually in the estimation of s.u.'s in distances, angles and
torsion angles; correlations between s.u.'s in cell parameters are only used
when they are defined by crystal symmetry. An approximate (isotropic)
treatment of cell s.u.'s is used for estimating s.u.'s involving l.s. planes.
;
loop_
    _geom_bond_atom_site_label_1
    _geom_bond_atom_site_label_2
    _geom_bond_site_symmetry_2
    _geom_bond_distance
    _geom_bond_publ_flag
    Cu1 N1 . 2.0049(12) y
    Cu1 Cl1 . 2.8296(6) y
    N1 C3 . 1.321(2) ?
    N1 C2 . 1.357(2) ?
    N3 C2 . 1.306(2) ?
    N3 N2 . 1.353(2) ?
    N2 C3 . 1.313(2) ?
    N2 H2 . 0.80(2) ?
    C2 H2A . 0.9300 ?
    C3 H3 . 0.9300 ?
loop_
    _geom_angle_atom_site_label_1
    _geom_angle_atom_site_label_2
    _geom_angle_atom_site_label_3
    _geom_angle_site_symmetry_1
    _geom_angle_site_symmetry_3
    _geom_angle
    _geom_angle_publ_flag
    N1 Cu1 N1 2 6_455 173.87(7) ?
    N1 Cu1 N1 2 . 90.27(7) ?
    N1 Cu1 N1 6_455 . 90.06(7) ?
    N1 Cu1 N1 2 5 90.06(7) ?
    N1 Cu1 N1 6_455 5 90.27(7) ?
    N1 Cu1 N1 . 5 173.87(7) ?
    N1 Cu1 Cl1 2 2 86.93(3) ?
    N1 Cu1 Cl1 6_455 2 86.93(3) ?
    N1 Cu1 Cl1 . 2 93.07(3) ?
    N1 Cu1 Cl1 5 2 93.07(3) ?
    N1 Cu1 Cl1 2 . 93.07(3) ?
    N1 Cu1 Cl1 6_455 . 93.07(3) ?
    N1 Cu1 Cl1 . . 86.93(3) ?
    N1 Cu1 Cl1 5 . 86.93(3) ?
    Cl1 Cu1 Cl1 2 . 180.0 ?
    C3 N1 C2 . . 103.20(13) ?
    C3 N1 Cu1 . . 127.51(10) ?
    C2 N1 Cu1 . . 129.20(11) ?
    C2 N3 N2 . . 102.21(13) ?
    C3 N2 N3 . . 110.94(14) ?
    C3 N2 H2 . . 130.1(16) ?
    N3 N2 H2 . . 118.6(15) ?
    N3 C2 N1 . . 114.23(15) ?
    N3 C2 H2A . . 122.9 ?
    N1 C2 H2A . . 122.9 ?
    N2 C3 N1 . . 109.42(14) ?
    N2 C3 H3 . . 125.3 ?
    N1 C3 H3 . . 125.3 ?
loop_
    _geom_torsion_atom_site_label_1
    _geom_torsion_atom_site_label_2
    _geom_torsion_atom_site_label_3
    _geom_torsion_atom_site_label_4
    _geom_torsion_site_symmetry_1
    _geom_torsion_site_symmetry_2
    _geom_torsion_site_symmetry_3
    _geom_torsion_site_symmetry_4
    _geom_torsion
    _geom_torsion_publ_flag
    N1 Cu1 N1 C3 2 . . . 120.99(15) ?
    N1 Cu1 N1 C3 6_455 . . . -52.88(12) ?
    Cl1 Cu1 N1 C3 2 . . . 34.05(13) ?
    Cl1 Cu1 N1 C3 . . . . -145.95(13) ?
    N1 Cu1 N1 C2 2 . . . -54.89(12) ?
    N1 Cu1 N1 C2 6_455 . . . 131.24(15) ?
    Cl1 Cu1 N1 C2 2 . . . -141.83(13) ?
    Cl1 Cu1 N1 C2 . . . . 38.17(13) ?
    C2 N3 N2 C3 . . . . -0.10(19) ?
    N2 N3 C2 N1 . . . . 0.2(2) ?
    C3 N1 C2 N3 . . . . -0.22(19) ?
    Cu1 N1 C2 N3 . . . . 176.42(12) ?
    N3 N2 C3 N1 . . . . 0.0(2) ?
    C2 N1 C3 N2 . . . . 0.14(18) ?
    Cu1 N1 C3 N2 . . . . -176.58(11) ?
loop_
    _geom_hbond_atom_site_label_D
    _geom_hbond_atom_site_label_H
    _geom_hbond_atom_site_label_A
    _geom_hbond_site_symmetry_A
    _geom_hbond_distance_DH
    _geom_hbond_distance_HA
    _geom_hbond_distance_DA
    _geom_hbond_angle_DHA
    N2 H2 Cl1 18_565 0.80(2) 2.28(2) 3.0626(16) 164(2)
_iucr_refine_instructions_details
;
TITL
CELL  0.71073  14.4471  14.4471  15.8181   90.000   90.000   90.000
ZERR    32.00   0.0003   0.0003   0.0003    0.000    0.000    0.000
LATT   2
SYMM  - X, 1/2 - Y,   Z
SYMM    X, - Y, 1/2 - Z
SYMM  1/2 - X,   Y, - Z
SYMM  1/4 - Y, 1/4 - X, 1/4 - Z
SYMM  3/4 + Y, 1/4 + X, 1/4 - Z
SYMM  1/4 + Y, 1/4 - X, 3/4 + Z
SYMM  1/4 - Y, 3/4 + X, 1/4 + Z
SFAC  C    H    N    CL   CU
UNIT  64   96   96   16   8
MERG   2
EXTI    0.00435
EQIV $1  x,y+1/2,-z
EQIV $2   -x,-y+1/2,z
EQIV $3   -y+1/4,-x+1/4,-z+1/4
EQIV $4   y-1/4,x+1/4,-z+1/4
HTAB   N2 Cl1_$1
MPLA   Cu1 N1_$4 N1_$2 N1 N1_$3
BIND   Cu1 Cl1
BIND   Cu1 Cl1_$2
FMAP   2
PLAN   25
SIZE     0.22   0.24   0.30
ACTA
BOND
BOND   $H
CONF
WGHT     0.03350     1.72040
L.S.  10
TEMP    21.00
FVAR     0.18487
CU1   5    0.000000    0.250000    0.125000    10.25000    0.03525    0.03525 =
        0.02475    0.00000    0.00000   -0.01284
CL1   4    0.138493    0.111507    0.125000    10.50000    0.03978    0.03978 =
        0.05623   -0.01066   -0.01066    0.00363
N1    3    0.074601    0.314105    0.035590    11.00000    0.03583    0.03249 =
        0.03048   -0.00163    0.00305   -0.00636
N3    3    0.160369    0.338280   -0.079993    11.00000    0.05500    0.05194 =
        0.03948    0.00455    0.01437    0.00143
N2    3    0.134287    0.419054   -0.043915    11.00000    0.04654    0.03864 =
        0.04571    0.01090    0.00715   -0.00595
C2    1    0.122904    0.277123   -0.029738    11.00000    0.05732    0.03696 =
        0.03618   -0.00213    0.01021   -0.00129
AFIX   43
H2A   2    0.128829    0.213669   -0.038025    11.00000   -1.20000
AFIX    0
C3    1    0.083998    0.404170    0.023893    11.00000    0.04099    0.03371 =
        0.04109    0.00186    0.00605   -0.00211
AFIX   43
H3    2    0.058900    0.449913    0.058327    11.00000   -1.20000
AFIX    0
H2    2    0.146027    0.466507   -0.067903    11.00000    0.05915
HKLF    4
END
;
data_global
_journal_date_recd_electronic     2012-02-22
_journal_date_accepted     2012-02-28
_journal_name_full     'Acta Crystallographica, Section E'
_journal_year     2012
_journal_volume     68
_journal_issue      4
_journal_page_first     m375
_journal_page_last     m376
_journal_paper_category     QM
_journal_paper_doi     10.1107/S1600536812008872
_journal_coeditor_code     GK2463
_publ_contact_author_name     'Maja Vidmar'
_publ_contact_author_address
;
Faculty of Chemistry and Chemical Technology
University of Ljubljana
A\<sker\<ceva 5
1000 Ljubljana
Slovenia
;
_publ_contact_author_email     'maja.vidmar@fkkt.uni-lj.si'
_publ_contact_author_fax     '00 386 (0)1 2419 220'
_publ_contact_author_phone     '00 386 (0)1 2419 352'
_publ_section_title
;
Dichloridotetrakis(1<i>H</i>-1,2,4-triazole-\k<i>N</i>^4^)copper(II)
;
loop_
    _publ_author_name
    _publ_author_address
    'Vidmar, Maja'
;
Faculty of Chemistry and Chemical Technology
University of Ljubljana
A\<sker\<ceva 5
1000 Ljubljana
Slovenia
;
    'Kobal, Tatjana'
;
Faculty of Chemistry and Chemical Technology
University of Ljubljana
A\<sker\<ceva 5
1000 Ljubljana
Slovenia
;
    'Kozlev\<car, Bojan'
;
Faculty of Chemistry and Chemical Technology
University of Ljubljana
A\<sker\<ceva 5
1000 Ljubljana
Slovenia
;
    '\<Segedin, Primo\<z'
;
Faculty of Chemistry and Chemical Technology
University of Ljubljana
A\<sker\<ceva 5
1000 Ljubljana
Slovenia
;
    'Golobi\<c, Amalija'
;
Faculty of Chemistry and Chemical Technology
University of Ljubljana
A\<sker\<ceva 5
1000 Ljubljana
Slovenia
;
