# Supplementary material for: Dichloridotetra­kis­(1H-1,2,4-triazole-κN 4)copper(II)
Source: Acta Crystallogr Sect E Struct Rep Online. 2012 Mar 3;68(Pt 4):m375–6. doi: 10.1107/S1600536812008872 (PMC3343794; doi:10.1107/S1600536812008872)
Supplement: Supplementary file 2 [file e-68-0m375-Isup2.hkl]

#
# h,k,l, Fc-squared, Fo-squared, sigma(Fo-squared) and status flag
#
data_I
_shelx_title ' '
_shelx_refln_list_code          4
_shelx_F_calc_maximum      374.39
_exptl_crystal_F_000      1656.00
_reflns_d_resolution_high  0.7707
 
loop_
 _symmetry_equiv_pos_as_xyz
 'x, y, z'
 '-x, -y+1/2, z'
 'x, -y, -z+1/2'
 '-x+1/2, y, -z'
 '-y+1/4, -x+1/4, -z+1/4'
 'y+3/4, x+1/4, -z+1/4'
 'y+1/4, -x+1/4, z+3/4'
 '-y+1/4, x+3/4, z+1/4'
 'x+1/2, y+1/2, z+1/2'
 '-x+1/2, -y+1, z+1/2'
 'x+1/2, -y+1/2, -z+1'
 '-x+1, y+1/2, -z+1/2'
 '-y+3/4, -x+3/4, -z+3/4'
 'y+5/4, x+3/4, -z+3/4'
 'y+3/4, -x+3/4, z+5/4'
 '-y+3/4, x+5/4, z+3/4'
 '-x, -y, -z'
 'x, y-1/2, -z'
 '-x, y, z-1/2'
 'x-1/2, -y, z'
 'y-1/4, x-1/4, z-1/4'
 '-y-3/4, -x-1/4, z-1/4'
 '-y-1/4, x-1/4, -z-3/4'
 'y-1/4, -x-3/4, -z-1/4'
 '-x+1/2, -y+1/2, -z+1/2'
 'x+1/2, y, -z+1/2'
 '-x+1/2, y+1/2, z'
 'x, -y+1/2, z+1/2'
 'y+1/4, x+1/4, z+1/4'
 '-y-1/4, -x+1/4, z+1/4'
 '-y+1/4, x+1/4, -z-1/4'
 'y+1/4, -x-1/4, -z+1/4'
 
_cell_length_a    14.4471
_cell_length_b    14.4471
_cell_length_c    15.8181
_cell_angle_alpha  90.000
_cell_angle_beta   90.000
_cell_angle_gamma  90.000
 
_shelx_F_squared_multiplier     1.000
 
loop_
 _refln_index_h
 _refln_index_k
 _refln_index_l
 _refln_F_squared_calc
 _refln_F_squared_meas
 _refln_F_squared_sigma
 _refln_observed_status
   2   2   0    57037.07    56838.02   1015.83 o
   0   4   0   124528.84   132892.59   3820.30 o
   2   4   0    31523.68    30997.38    335.57 o
   4   4   0   140169.61   150974.08   3993.21 o
   0   6   0    59489.54    57726.16    906.96 o
   2   6   0    22840.44    21599.76    210.68 o
   4   6   0      990.22      854.85     14.51 o
   6   6   0    12134.11    11250.72    161.62 o
   0   8   0    27900.07    25381.03    367.30 o
   2   8   0     7587.75     6719.90    114.31 o
   4   8   0     9403.30     9670.60    105.20 o
   6   8   0    46633.45    48899.37    500.70 o
   8   8   0    27348.67    27972.38    428.71 o
   0  10   0     1080.46     1301.40     29.31 o
   2  10   0     7575.15     7447.21     83.05 o
   4  10   0    36301.93    38080.86    403.23 o
   6  10   0    13667.88    13883.31    207.26 o
   8  10   0     2405.95     2406.05     43.44 o
  10  10   0     4430.24     4553.26    111.77 o
   0  12   0    10521.94    11118.89    172.16 o
   2  12   0     8445.93     8618.80    108.58 o
   4  12   0     3578.84     3555.42     50.85 o
   6  12   0      896.84      887.35     42.47 o
   8  12   0      721.92      698.57     24.85 o
  10  12   0     2317.71     2369.86     55.54 o
  12  12   0     3833.87     3727.60    149.81 o
   0  14   0    21840.18    22989.65    447.30 o
   2  14   0     4170.54     3994.98     66.54 o
   4  14   0       97.14      113.79     35.11 o
   6  14   0     3069.22     3230.35     63.96 o
   8  14   0     1257.35     1282.38     48.34 o
  10  14   0       27.73      -10.53     29.21 o
  12  14   0     1830.19     1861.24     73.38 o
   0  16   0     1514.42     1532.75     52.75 o
   2  16   0     2526.73     2464.49     51.74 o
   4  16   0     3584.87     3401.62     72.33 o
   6  16   0     1686.30     1669.84    105.51 o
   8  16   0      449.36      509.43     43.61 o
   0  18   0      115.96       79.01     49.75 o
   2  18   0     1942.71     1916.66    148.04 o
   4  18   0     3844.69     3772.63    127.60 o
   1   2   1     2779.42     1425.91    893.68 o
   2   3   1     8831.63     8467.65     60.81 o
   1   4   1     9246.66    10046.67     74.90 o
   3   4   1     4961.59     5620.81     40.68 o
   2   5   1     5021.86     5027.15     34.33 o
   4   5   1      115.55       81.68      4.39 o
   1   6   1    17556.33    17446.34    117.11 o
   3   6   1     9959.91    10164.24     69.89 o
   5   6   1     6626.57     6270.68     45.19 o
   2   7   1        0.77        6.48      6.94 o
   4   7   1       52.64       56.10      5.35 o
   6   7   1      694.03      645.65     10.57 o
   1   8   1     1303.32     1309.98     12.40 o
   3   8   1       18.74       45.01      6.34 o
   5   8   1      897.42      896.10     12.39 o
   7   8   1     2129.55     2316.69     27.54 o
   2   9   1     6209.88     6101.53     44.94 o
   4   9   1      419.65      422.77     13.10 o
   6   9   1     2185.58     2279.95     25.71 o
   8   9   1     1154.57     1132.89     17.77 o
   1  10   1     5897.08     6194.87     47.91 o
   3  10   1     3212.94     3306.77     33.11 o
   5  10   1     1029.51      994.49     14.98 o
   7  10   1      641.75      670.50     15.67 o
   9  10   1     1393.55     1423.84     22.68 o
   2  11   1     1071.32     1007.26     14.24 o
   4  11   1     1585.89     1505.36     31.32 o
   6  11   1      295.21      267.04     11.28 o
   8  11   1      269.53      271.88     15.63 o
  10  11   1      582.95      540.18     18.37 o
   1  12   1     1326.24     1327.38     21.72 o
   3  12   1       10.56       20.35      7.95 o
   5  12   1     6717.98     6880.47     83.91 o
   7  12   1      254.87      271.16     12.75 o
   9  12   1     2441.94     2448.24     36.63 o
  11  12   1       30.98       36.29     17.07 o
   2  13   1      394.38      353.08     12.38 o
   4  13   1      133.11      129.81     10.90 o
   6  13   1     2103.38     2112.67     29.28 o
   8  13   1        0.32      -11.43     11.43 o
  10  13   1      175.29      139.01     18.79 o
  12  13   1      930.98     1000.15     36.55 o
   1  14   1     1389.41     1335.06     20.04 o
   3  14   1      201.19      180.52     11.79 o
   5  14   1     2187.33     2175.22     31.69 o
   7  14   1       34.56       42.50     13.84 o
   9  14   1      333.72      290.11     20.41 o
  11  14   1      187.78      130.06     23.80 o
   2  15   1       19.04       22.83     11.57 o
   4  15   1       16.04        7.28     12.64 o
   6  15   1       18.43       16.35     14.34 o
   8  15   1      225.62      198.48     21.03 o
  10  15   1      773.09      757.54     35.85 o
   1  16   1      496.89      480.12     16.43 o
   3  16   1      142.60      176.44     15.31 o
   5  16   1      769.94      669.90     24.83 o
   7  16   1        0.41      -12.25     20.38 o
   9  16   1     1162.76     1072.33     46.61 o
   2  17   1       52.98       36.44     17.83 o
   4  17   1        1.35      -16.70     28.72 o
   6  17   1      263.73      230.11     30.41 o
   1  18   1        8.91      -23.06     23.06 o
   3  18   1        0.77       16.68     23.06 o
   5  18   1        3.56       11.46     32.45 o
   0   2   2      263.58      337.00      5.86 o
   1   3   2    38671.06    37202.55    287.14 o
   3   3   2    79073.30    80722.48    919.49 o
   0   4   2    28436.20    27787.89    260.26 o
   2   4   2      917.63      911.50      9.45 o
   1   5   2    13706.16    12960.79     91.07 o
   3   5   2    40952.91    38539.19    260.40 o
   5   5   2    49995.56    50892.96    508.52 o
   0   6   2     8184.45     7950.29     73.91 o
   2   6   2      428.82      462.40     10.46 o
   4   6   2     2817.63     2982.84     23.48 o
   1   7   2    24934.82    23456.98    161.76 o
   3   7   2      845.14      689.60      9.32 o
   5   7   2    12136.45    12351.64     91.66 o
   7   7   2    52913.43    54659.40    581.79 o
   0   8   2     4381.05     4786.09     69.35 o
   2   8   2      215.03      219.69      6.14 o
   4   8   2        0.36        0.63      4.97 o
   6   8   2      568.82      573.37     12.68 o
   1   9   2    12738.67    12409.75     88.78 o
   3   9   2     9307.08     9190.41     69.17 o
   5   9   2     7161.35     7028.66     56.10 o
   7   9   2    10483.62    10526.39     86.44 o
   9   9   2     7671.13     7861.38    108.97 o
   0  10   2      595.39      738.44     15.43 o
   2  10   2      619.79      628.96     13.95 o
   4  10   2      203.52      247.06      9.08 o
   6  10   2      766.23      815.92     14.53 o
   8  10   2        0.81       -5.62     12.25 o
   1  11   2     1447.61     1449.95     17.50 o
   3  11   2    27154.91    27851.00    214.40 o
   5  11   2    12877.29    13034.89    119.49 o
   7  11   2       31.33       32.19     10.08 o
   9  11   2     2820.52     2936.07     39.59 o
  11  11   2     8422.04     8943.50    161.32 o
   0  12   2      154.78      114.13     10.35 o
   2  12   2        3.23       -5.98      9.29 o
   4  12   2       44.29       29.59      8.17 o
   6  12   2      357.48      314.10     13.05 o
   8  12   2       12.40       21.50     11.78 o
  10  12   2       22.58       29.60     14.25 o
   1  13   2     8136.01     8343.76     79.73 o
   3  13   2     3782.79     3826.66     41.82 o
   5  13   2     2632.87     2735.34     33.18 o
   7  13   2     3652.09     3747.89     47.70 o
   9  13   2     2066.91     2040.01     38.28 o
  11  13   2      608.11      629.03     30.72 o
  13  13   2      912.58      868.46     74.68 o
   0  14   2      670.06      691.24     30.75 o
   2  14   2       97.16       85.98     18.48 o
   4  14   2      373.10      358.09     14.12 o
   6  14   2      340.17      321.59     15.19 o
   8  14   2       97.85       86.86     15.78 o
  10  14   2      182.52      179.88     25.10 o
  12  14   2       77.89       82.86     28.26 o
   1  15   2     9312.14     9582.04    102.71 o
   3  15   2       72.48      107.91     15.52 o
   5  15   2      241.50      242.02     15.60 o
   7  15   2     4789.79     4847.45     77.00 o
   9  15   2     1306.91     1367.58     44.58 o
  11  15   2       20.59       -8.14     34.87 o
   0  16   2      317.97      231.81     23.42 o
   2  16   2        4.75        7.74     12.64 o
   4  16   2       18.05       11.45     16.24 o
   6  16   2       33.02        2.21     20.60 o
   8  16   2       13.97        4.97     24.55 o
   1  17   2      609.61      587.96     27.25 o
   3  17   2     2286.94     2324.47     54.06 o
   5  17   2     1526.77     1599.26     68.10 o
   7  17   2      140.50      124.13     35.33 o
   0  18   2      242.30      192.12     65.85 o
   2  18   2        0.07       41.84     28.66 o
   4  18   2       36.46       -8.33     47.72 o
   1   2   3    86930.62    85159.85    745.88 o
   2   3   3    57799.59    58300.07    460.65 o
   1   4   3    16177.02    16486.70    120.26 o
   3   4   3     8224.15     8453.17     63.19 o
   2   5   3    11426.12    11013.62     74.82 o
   4   5   3     2568.52     2506.47     21.15 o
   1   6   3     8926.23     8490.54     59.68 o
   3   6   3      705.34      628.09      7.82 o
   5   6   3     5172.17     4877.53     38.38 o
   2   7   3     1968.46     2108.42     17.86 o
   4   7   3      362.55      357.59      7.62 o
   6   7   3      328.28      387.86      9.43 o
   1   8   3    17491.35    18233.48    126.31 o
   3   8   3    16202.73    17169.48    124.46 o
   5   8   3     2479.70     2579.15     23.04 o
   7   8   3     1039.01     1165.33     16.27 o
   2   9   3     1830.74     1746.15     17.21 o
   4   9   3      111.51       99.79      6.67 o
   6   9   3     1183.14     1129.82     22.42 o
   8   9   3      938.04      960.96     17.34 o
   1  10   3     1935.91     1926.77     26.26 o
   3  10   3      128.13      108.14      6.85 o
   5  10   3     1521.26     1467.75     21.16 o
   7  10   3     1022.85     1059.22     17.09 o
   9  10   3     3025.14     3062.22     36.20 o
   2  11   3       59.81       81.98      7.61 o
   4  11   3      598.84      632.04     13.05 o
   6  11   3      431.50      463.26     12.86 o
   8  11   3       38.97       29.26     10.90 o
  10  11   3       72.01       68.95     13.49 o
   1  12   3     1867.14     1965.53     23.93 o
   3  12   3     1252.49     1226.71     18.19 o
   5  12   3      854.09      855.95     16.49 o
   7  12   3      325.52      338.40     14.42 o
   9  12   3       27.40       21.60     13.36 o
  11  12   3      833.07      815.17     26.70 o
   2  13   3       77.75       94.13      8.88 o
   4  13   3      419.96      427.31     15.66 o
   6  13   3      262.72      257.40     13.36 o
   8  13   3      147.87      140.09     14.84 o
  10  13   3       20.82       10.33     16.77 o
  12  13   3      259.06      244.68     33.37 o
   1  14   3        0.05       12.20      9.67 o
   3  14   3      218.29      207.05     12.37 o
   5  14   3      168.14      177.44     12.64 o
   7  14   3      261.75      253.18     17.30 o
   9  14   3       30.25       29.75     19.71 o
  11  14   3      303.94      293.83     27.69 o
   2  15   3     1267.84     1267.03     23.37 o
   4  15   3      103.91       83.60     13.81 o
   6  15   3      108.88       74.98     15.99 o
   8  15   3      649.38      595.32     29.16 o
  10  15   3       28.95       -3.41     27.45 o
   1  16   3      395.29      360.00     17.84 o
   3  16   3       96.01       55.64     17.10 o
   5  16   3      455.99      444.55     27.04 o
   7  16   3        3.15       28.73     23.55 o
   9  16   3      552.86      540.33     36.34 o
   2  17   3      952.76     1043.24     38.53 o
   4  17   3        1.17       -6.98     30.83 o
   6  17   3        6.06       -2.00     28.37 o
   1  18   3        0.03       17.25     29.49 o
   3  18   3       17.57       25.54     33.07 o
   0   0   4     5223.29     5490.14     85.66 o
   0   2   4     4028.81     3306.97     28.30 o
   2   2   4    25358.52    23280.50    212.51 o
   1   3   4    14042.64    13505.99     95.86 o
   0   4   4     9367.32     8230.79     81.31 o
   2   4   4    56293.41    55970.44    422.67 o
   4   4   4    98783.41    99556.47   1072.22 o
   1   5   4       20.59        8.96      4.20 o
   3   5   4       98.24      128.13      4.20 o
   0   6   4    54776.49    53299.25    609.05 o
   2   6   4    29680.41    29346.28    201.93 o
   4   6   4    10607.32    10243.28     73.70 o
   6   6   4    13020.57    12510.62    142.53 o
   1   7   4     6045.02     6027.44     42.82 o
   3   7   4     2243.03     2439.49     21.20 o
   5   7   4      712.33      747.93     10.99 o
   0   8   4    55694.18    56717.74    632.29 o
   2   8   4    13899.84    13736.25    102.54 o
   4   8   4      209.22      184.89      7.09 o
   6   8   4     9726.08     9692.50     79.24 o
   8   8   4    12704.83    13095.41    175.66 o
   1   9   4       26.65       14.63      4.65 o
   3   9   4      138.89      132.98      6.46 o
   5   9   4     1087.23     1066.79     13.99 o
   7   9   4     2122.60     2137.92     25.78 o
   0  10   4     4119.06     4340.74     55.14 o
   2  10   4    12995.77    13096.46    102.87 o
   4  10   4    17977.74    18020.41    140.99 o
   6  10   4     1914.05     1837.55     23.28 o
   8  10   4      388.21      375.92     12.76 o
  10  10   4     7834.38     8132.61    138.73 o
   1  11   4     2316.77     2419.71     25.53 o
   3  11   4     1653.65     1773.58     21.16 o
   5  11   4      105.43       92.77     10.98 o
   7  11   4      339.10      348.51     11.28 o
   9  11   4     1068.51     1001.97     23.26 o
   0  12   4      981.46      961.47     32.23 o
   2  12   4     6502.47     6690.58     62.64 o
   4  12   4    12999.45    13635.95    130.53 o
   6  12   4     3169.91     3248.96     39.49 o
   8  12   4     1843.66     1882.75     30.64 o
  10  12   4     5907.64     6116.87     91.48 o
  12  12   4     1640.53     1726.31     66.22 o
   1  13   4       54.25       51.03      8.33 o
   3  13   4       63.11       23.07      9.43 o
   5  13   4      454.58      443.21     15.55 o
   7  13   4      428.62      428.77     16.87 o
   9  13   4      327.85      288.60     18.17 o
  11  13   4      294.06      248.96     22.21 o
   0  14   4     7797.88     8370.59    141.72 o
   2  14   4     1445.91     1487.15     24.46 o
   4  14   4       68.70       59.00     12.39 o
   6  14   4     6102.22     6251.93    109.69 o
   8  14   4     9023.19     9522.56    140.83 o
  10  14   4      344.30      322.14     36.33 o
   1  15   4      325.02      277.58     13.36 o
   3  15   4      657.14      641.77     18.37 o
   5  15   4        7.45       14.24     14.84 o
   7  15   4      487.25      473.96     27.39 o
   9  15   4       36.88       36.94     24.74 o
   0  16   4     2163.86     2304.32     59.07 o
   2  16   4     1006.24     1004.94     31.68 o
   4  16   4      487.57      449.55     25.15 o
   6  16   4     1774.35     1771.17     50.07 o
   8  16   4     2021.78     2112.17     77.86 o
   1  17   4      202.04      196.57     24.42 o
   3  17   4       34.97       46.64     26.18 o
   5  17   4        0.20      -18.00     33.66 o
   7  17   4       15.48      -18.05     37.65 o
   0  18   4       74.23        0.68     39.99 o
   2  18   4     1019.42      910.58     46.04 o
   1   2   5     3454.05     3418.71     20.54 o
   2   3   5    14932.55    15122.60     97.55 o
   1   4   5      762.70      660.40      7.68 o
   3   4   5     3882.69     4220.64     30.89 o
   2   5   5      372.76      251.06      9.72 o
   4   5   5     5704.97     6246.48     45.70 o
   1   6   5       60.64       76.14      6.77 o
   3   6   5        1.22       -1.67      5.97 o
   5   6   5     3549.27     3479.06     28.74 o
   2   7   5     3671.43     3560.99     28.90 o
   4   7   5       90.27       63.83      6.76 o
   6   7   5     2531.79     2573.04     24.84 o
   1   8   5     1306.17     1339.87     15.34 o
   3   8   5      597.70      649.66      9.68 o
   5   8   5     1996.09     2083.02     19.85 o
   7   8   5       96.27       98.53      8.59 o
   2   9   5     1611.51     1477.90     16.18 o
   4   9   5     1318.82     1356.43     15.34 o
   6   9   5      979.95      896.38     13.89 o
   8   9   5     1988.03     2027.47     25.39 o
   1  10   5       89.15       66.27      5.32 o
   3  10   5        0.47        5.36      6.33 o
   5  10   5     2573.07     2596.07     26.23 o
   7  10   5      894.63      874.69     16.60 o
   9  10   5     1654.31     1685.90     27.96 o
   2  11   5      897.71      869.18     13.62 o
   4  11   5      197.61      158.44      8.78 o
   6  11   5      161.16      159.99     13.52 o
   8  11   5      354.86      360.42     14.26 o
  10  11   5      590.83      574.00     20.89 o
   1  12   5      633.70      588.75     11.88 o
   3  12   5     1085.42     1056.36     16.72 o
   5  12   5       31.34       23.99      8.02 o
   7  12   5      149.93      155.11     15.21 o
   9  12   5        6.34        0.04     14.79 o
  11  12   5      567.10      510.91     24.84 o
   2  13   5     5952.75     5973.34     61.01 o
   4  13   5        8.56       12.41      8.78 o
   6  13   5     2037.78     2025.00     31.31 o
   8  13   5       36.89       45.25     14.78 o
  10  13   5       54.59       49.85     23.65 o
  12  13   5      658.31      532.22     35.12 o
   1  14   5        2.57        0.63      8.33 o
   3  14   5       18.97       20.48      9.81 o
   5  14   5      381.80      400.55     16.63 o
   7  14   5      320.23      290.96     18.80 o
   9  14   5       15.69        4.71     19.39 o
  11  14   5      127.32      112.97     28.41 o
   2  15   5      497.06      488.40     29.16 o
   4  15   5        0.56        3.19     16.05 o
   6  15   5       75.39       45.25     19.99 o
   8  15   5      249.16      247.84     25.43 o
  10  15   5      155.23      115.95     38.01 o
   1  16   5      502.65      521.33     43.17 o
   3  16   5      940.10      895.57     35.10 o
   5  16   5        2.07      -22.99     24.40 o
   7  16   5        0.36      -10.60     35.58 o
   2  17   5     1115.29     1006.61     40.75 o
   4  17   5       10.31       29.20     27.21 o
   6  17   5       29.34       31.64     38.85 o
   1  18   5       30.14        7.75     29.52 o
   1   1   6    49041.12    44253.11    357.22 o
   0   2   6     2404.35     2359.15     20.83 o
   1   3   6      333.86      233.79      3.83 o
   3   3   6    89970.16    88515.66    854.56 o
   0   4   6      431.26      420.55      7.03 o
   2   4   6      446.25      505.71      7.61 o
   1   5   6    31289.11    31532.04    203.61 o
   3   5   6    18233.90    16996.75    113.67 o
   5   5   6     4683.41     4000.45     60.49 o
   0   6   6    17093.38    17724.82    181.71 o
   2   6   6        3.06        3.44     16.62 o
   4   6   6     5066.59     5672.31     42.09 o
   1   7   6    93131.79    97741.03    767.04 o
   3   7   6       43.17       64.94      9.03 o
   5   7   6     5175.52     5054.21     39.25 o
   7   7   6    27704.66    28869.53    445.64 o
   0   8   6        3.80      -11.70     12.41 o
   2   8   6      208.44      199.75     13.73 o
   4   8   6      205.57      185.35      7.18 o
   6   8   6       36.34       10.09      8.02 o
   1   9   6    21579.48    21769.59    168.28 o
   3   9   6    16210.13    16672.98    134.06 o
   5   9   6     7342.31     7566.08     64.43 o
   7   9   6      987.47     1021.74     16.01 o
   9   9   6     1691.93     1706.39     54.24 o
   0  10   6     3466.49     3581.07     83.81 o
   2  10   6       31.84       25.62      9.29 o
   4  10   6      979.13     1044.54     14.86 o
   6  10   6      111.93      121.62      8.23 o
   8  10   6       34.70       29.66      9.30 o
   1  11   6      418.49      393.80     10.99 o
   3  11   6    20417.26    21604.26    197.07 o
   5  11   6     4688.24     4755.84     54.80 o
   7  11   6       33.78       21.75      8.92 o
   9  11   6     5596.27     5922.33     77.66 o
  11  11   6     7236.48     7445.56    172.69 o
   0  12   6        0.02        7.18      8.22 o
   2  12   6      399.15      383.48     14.79 o
   4  12   6       71.57       45.03      8.51 o
   6  12   6      620.73      582.47     21.55 o
   8  12   6        3.86        3.37     13.22 o
  10  12   6      207.62      208.10     18.17 o
   1  13   6      698.94      696.55     16.48 o
   3  13   6     1555.33     1610.10     24.85 o
   5  13   6     4083.98     4214.70     61.65 o
   7  13   6     6325.35     6477.81     94.13 o
   9  13   6     3231.55     3192.70     63.58 o
  11  13   6      533.56      410.58     31.48 o
   0  14   6        4.73       11.70     11.70 o
   2  14   6       15.73       10.56      9.71 o
   4  14   6        1.55       -3.73     10.08 o
   6  14   6       99.53      102.81     33.37 o
   8  14   6        0.54       18.93     37.56 o
  10  14   6       40.06       40.84     26.24 o
   1  15   6     2093.68     2268.77     51.18 o
   3  15   6      260.83      208.83     17.83 o
   5  15   6     3105.04     3059.52     67.21 o
   7  15   6     5490.74     5860.95    126.39 o
   9  15   6      845.25      792.71     79.29 o
   0  16   6      139.66       75.73     36.58 o
   2  16   6      105.78       80.68     27.29 o
   4  16   6       20.93       15.00     29.14 o
   6  16   6      163.20       90.11     27.89 o
   8  16   6        6.62       32.30     31.33 o
   1  17   6      569.42      571.62     32.73 o
   3  17   6     2233.49     2169.57     64.83 o
   5  17   6     1711.82     1685.45     60.94 o
   1   2   7    14901.12    14644.40     86.85 o
   2   3   7     9322.82     9716.17     60.54 o
   1   4   7     1401.92     1633.54     14.70 o
   3   4   7      254.83      307.55      6.39 o
   2   5   7     8814.21     8747.22     62.50 o
   4   5   7      501.47      474.91      7.54 o
   1   6   7      306.66      271.82     14.79 o
   3   6   7      124.49      120.10      6.67 o
   5   6   7     5012.76     5085.62     39.61 o
   2   7   7      937.28     1111.74     13.72 o
   4   7   7     2971.14     3041.16     37.34 o
   6   7   7     3166.06     3351.91     30.46 o
   1   8   7      262.90      344.97     15.21 o
   3   8   7       50.86       26.52      6.55 o
   5   8   7        6.02        3.19      4.74 o
   7   8   7     1043.51      925.11     26.64 o
   2   9   7     3120.47     3184.29     29.90 o
   4   9   7      611.04      557.46     14.07 o
   6   9   7     1049.22     1044.28     15.02 o
   8   9   7     1200.50     1249.67     18.88 o
   1  10   7      866.72      877.24     14.95 o
   3  10   7      270.60      283.94      9.34 o
   5  10   7       43.16       37.49      6.34 o
   7  10   7      883.06      864.33     16.49 o
   9  10   7      237.49      224.72     13.39 o
   2  11   7     1333.52     1250.87     20.05 o
   4  11   7     1730.23     1710.08     24.16 o
   6  11   7       23.11       19.71      8.45 o
   8  11   7     1845.60     1849.70     32.39 o
  10  11   7      630.33      668.77     20.36 o
   1  12   7      514.75      484.58     12.26 o
   3  12   7      731.26      719.63     17.25 o
   5  12   7      439.56      411.61     16.78 o
   7  12   7      535.29      558.62     16.17 o
   9  12   7      315.28      266.77     15.67 o
  11  12   7       17.90       48.07     46.46 o
   2  13   7     3936.10     4090.82     57.60 o
   4  13   7      317.57      333.45     21.12 o
   6  13   7     2279.12     2360.85     40.96 o
   8  13   7      167.47      136.48     22.78 o
  10  13   7       46.37       39.69     21.52 o
   1  14   7      372.86      348.29     24.07 o
   3  14   7       67.94       53.27     15.20 o
   5  14   7        9.98       -3.32     16.13 o
   7  14   7      738.72      738.30     32.03 o
   9  14   7      218.91      202.56     25.20 o
   2  15   7      192.24      171.16     24.04 o
   4  15   7      117.27      109.71     32.94 o
   6  15   7        2.46      -13.03     34.63 o
   8  15   7       16.19      -13.30     27.22 o
   1  16   7      492.74      440.59     33.43 o
   3  16   7      536.52      535.08     58.54 o
   5  16   7       50.62       38.34     28.13 o
   7  16   7       40.36       -1.93     75.60 o
   2  17   7      338.05      248.77     38.87 o
   4  17   7       87.58      108.65     40.12 o
   0   0   8    22624.00    20733.26    373.01 o
   0   2   8    20009.54    18776.61    150.88 o
   2   2   8    22003.40    20594.37    180.55 o
   1   3   8     1334.39     1524.31     11.74 o
   0   4   8     7574.02     7604.26     71.25 o
   2   4   8    17844.77    16927.05    105.78 o
   4   4   8    34388.71    33750.45    303.88 o
   1   5   8     1904.22     1989.69     18.65 o
   3   5   8      428.61      471.18      6.44 o
   0   6   8    24961.40    25576.30    266.57 o
   2   6   8    12749.97    12677.82     92.74 o
   4   6   8     8047.93     7868.08     56.05 o
   6   6   8    13610.08    13891.73    158.79 o
   1   7   8      432.07      416.08     13.95 o
   3   7   8       94.81      100.31      6.99 o
   5   7   8      564.16      566.18     10.13 o
   0   8   8    32358.54    32423.42    383.48 o
   2   8   8    10975.21    11165.75     89.73 o
   4   8   8     1052.93     1084.51     16.48 o
   6   8   8     7292.19     7563.74     81.02 o
   8   8   8    11003.76    11566.36    147.49 o
   1   9   8      184.02      177.07     11.71 o
   3   9   8        1.38       11.34     13.94 o
   5   9   8      249.34      237.34     25.85 o
   7   9   8      316.00      299.61     10.44 o
   0  10   8     1447.38     1355.94     33.17 o
   2  10   8     7193.98     7147.84     65.66 o
   4  10   8    11868.80    12343.52    117.39 o
   6  10   8     1947.56     1984.40     24.75 o
   8  10   8     1187.95     1192.78     21.57 o
  10  10   8     5074.89     5111.93     98.67 o
   1  11   8     1045.62      919.25     21.05 o
   3  11   8       26.47       -5.09      7.82 o
   5  11   8        8.72        1.58     10.43 o
   7  11   8        0.90        0.47     13.09 o
   9  11   8       87.54       72.50     12.71 o
   0  12   8      466.48      411.65     27.43 o
   2  12   8     3730.41     3748.84     52.48 o
   4  12   8     8160.13     8490.72     99.23 o
   6  12   8     2161.43     2307.15     40.97 o
   8  12   8      707.05      688.71     28.99 o
  10  12   8     2714.77     2773.19     60.79 o
  12  12   8     1798.57     1789.25     85.30 o
   1  13   8        2.33      -17.61     17.61 o
   3  13   8      276.68      261.37     12.61 o
   5  13   8      224.31      173.50     27.04 o
   7  13   8       28.93        3.55     16.74 o
   9  13   8      138.49      111.43     21.97 o
  11  13   8        5.46      -35.57     45.19 o
   0  14   8     7864.75     8344.38    208.16 o
   2  14   8     1768.78     1923.62     51.04 o
   4  14   8       63.27       33.51     27.87 o
   6  14   8     3032.20     3234.81     69.67 o
   8  14   8     4082.80     4109.37    101.29 o
  10  14   8      255.27      253.74     46.21 o
   1  15   8      311.32      292.81     30.59 o
   3  15   8      107.79       58.38     23.49 o
   5  15   8       48.96       37.90     27.30 o
   7  15   8       38.51       -0.81     32.10 o
   0  16   8     1800.51     1820.61     87.92 o
   2  16   8     1021.06     1030.78     54.48 o
   4  16   8      676.44      641.98     77.98 o
   6  16   8     1405.84     1407.08     53.28 o
   1  17   8       40.59       38.36     30.86 o
   3  17   8       68.96       72.70     45.01 o
   1   2   9     3700.07     3641.49     23.18 o
   2   3   9        8.88        0.98      5.63 o
   1   4   9     1691.94     1770.69     19.48 o
   3   4   9      166.52      172.50      8.45 o
   2   5   9     7380.38     7472.73     52.19 o
   4   5   9     2554.09     2540.12     21.08 o
   1   6   9     2641.73     2705.66     23.61 o
   3   6   9      245.72      242.24      9.29 o
   5   6   9     2781.68     2847.16     25.44 o
   2   7   9      805.42      880.10     12.52 o
   4   7   9      293.27      269.16      9.29 o
   6   7   9      649.82      661.43     10.68 o
   1   8   9     1625.73     1576.16     22.44 o
   3   8   9      255.15      247.60      8.66 o
   5   8   9     2112.09     2101.76     26.34 o
   7   8   9      331.72      348.94     12.67 o
   2   9   9     6828.07     7092.67     68.10 o
   4   9   9     1787.88     1644.33     22.27 o
   6   9   9     2210.42     2075.60     28.57 o
   8   9   9     2581.59     2647.01     35.37 o
   1  10   9     2130.19     2170.54     30.60 o
   3  10   9     1597.23     1547.25     19.78 o
   5  10   9       63.36       79.90      9.79 o
   7  10   9      726.76      712.76     14.75 o
   9  10   9      815.89      835.62     19.42 o
   2  11   9      464.46      462.68     19.01 o
   4  11   9      568.09      576.70     15.50 o
   6  11   9      135.37      119.35     12.78 o
   8  11   9       51.52       30.28      9.02 o
  10  11   9       72.43       55.17     18.56 o
   1  12   9      302.85      318.70     19.86 o
   3  12   9       12.03       15.63      9.71 o
   5  12   9     1535.79     1519.42     29.76 o
   7  12   9       14.12       24.81     14.44 o
   9  12   9      226.37      265.42     23.14 o
  11  12   9      164.90       99.33     50.69 o
   2  13   9      114.42       93.06     21.81 o
   4  13   9     1173.88     1112.57     29.22 o
   6  13   9      313.05      246.55     18.78 o
   8  13   9      333.58      267.48     28.73 o
  10  13   9        6.74      -64.62     64.62 o
   1  14   9      503.32      575.55     33.80 o
   3  14   9      379.63      376.07     27.25 o
   5  14   9       61.86       77.10     24.59 o
   7  14   9        2.54      -23.65     25.08 o
   9  14   9        0.80      -44.09     44.09 o
   2  15   9       64.52       84.85     26.27 o
   4  15   9        9.85       -6.69     25.58 o
   6  15   9       34.85       37.68     28.31 o
   1  16   9       58.63       22.22     32.31 o
   3  16   9        0.53       10.83     28.57 o
   5  16   9      139.17       99.22     34.21 o
   1   1  10    50411.72    50010.78    401.88 o
   0   2  10      256.43      263.58      8.28 o
   1   3  10     2315.74     2215.40     16.84 o
   3   3  10    40928.98    41102.42    370.69 o
   0   4  10     1403.79     1491.23     36.66 o
   2   4  10       39.75       33.39      4.65 o
   1   5  10     2952.40     2596.58     21.12 o
   3   5  10    33918.95    35259.81    245.16 o
   5   5  10    14128.16    15147.27    153.42 o
   0   6  10     2078.13     2101.65     31.13 o
   2   6  10       63.47       71.96      6.25 o
   4   6  10      840.60      852.38     11.23 o
   1   7  10     8507.69     8560.58     74.19 o
   3   7  10     2740.44     2792.28     28.93 o
   5   7  10     1742.66     1693.04     26.07 o
   7   7  10    11608.73    11962.83    152.96 o
   0   8  10     1488.91     1567.12     31.10 o
   2   8  10       28.87       18.79     10.62 o
   4   8  10      338.48      325.53     16.90 o
   6   8  10      363.23      367.58     10.09 o
   1   9  10      988.90     1019.59     32.14 o
   3   9  10     2523.06     2537.36     29.42 o
   5   9  10     9258.37     9551.31     97.43 o
   7   9  10    10055.05    10484.51    118.46 o
   9   9  10     2719.62     2618.79     57.11 o
   0  10  10      592.98      575.84     23.74 o
   2  10  10      113.90      114.02     12.30 o
   4  10  10      257.09      233.44     14.16 o
   6  10  10      101.04       81.46     11.85 o
   8  10  10       94.73      100.50      9.12 o
   1  11  10     2576.93     2439.35     47.72 o
   3  11  10     7077.23     7565.43     98.04 o
   5  11  10     7253.88     7788.69    100.40 o
   7  11  10      649.80      612.28     26.20 o
   9  11  10      579.40      534.51     25.69 o
  11  11  10     3635.08     3789.78    217.29 o
   0  12  10      416.40      444.14     32.35 o
   2  12  10       81.49       56.60     19.67 o
   4  12  10      230.62      187.53     17.32 o
   6  12  10      316.55      284.65     17.54 o
   8  12  10       93.62       76.60     37.17 o
  10  12  10       37.86       49.99     29.99 o
   1  13  10    10672.90    11219.78    196.30 o
   3  13  10      877.38      885.94     33.14 o
   5  13  10      355.65      310.80     26.39 o
   7  13  10     1418.46     1332.31     45.62 o
   9  13  10      627.90      627.56     52.97 o
   0  14  10       45.84        8.78     35.11 o
   2  14  10       19.24       -6.42     38.85 o
   4  14  10       23.78       53.43     24.30 o
   6  14  10       37.30       33.83     25.99 o
   8  14  10        3.42       76.75     42.67 o
   1  15  10     3447.45     3588.46     88.03 o
   3  15  10      162.90       99.56     27.94 o
   5  15  10      216.51      210.64     32.41 o
   0  16  10      170.96      109.45     51.24 o
   2  16  10       16.15       18.45     33.44 o
   1   2  11        8.17        1.46      4.65 o
   2   3  11      654.39      713.83     10.15 o
   1   4  11      140.96      152.87      8.23 o
   3   4  11      585.23      600.83      9.43 o
   2   5  11     1509.34     1460.78     14.25 o
   4   5  11      112.14       88.05      6.83 o
   1   6  11     2081.83     2059.90     21.45 o
   3   6  11     2396.35     2289.68     24.82 o
   5   6  11      330.89      343.88     11.85 o
   2   7  11      441.72      445.04     17.75 o
   4   7  11       11.42       15.65      9.29 o
   6   7  11       60.47       66.17      4.98 o
   1   8  11       68.58       56.02     10.90 o
   3   8  11       10.25       12.56      9.71 o
   5   8  11       39.81       39.91     10.56 o
   7   8  11      327.25      293.82      8.13 o
   2   9  11     3114.92     3224.69     40.69 o
   4   9  11       48.62       48.26     13.94 o
   6   9  11      482.91      514.71     19.70 o
   8   9  11      544.76      470.09     12.09 o
   1  10  11     1442.05     1354.07     44.43 o
   3  10  11     2279.80     2283.28     37.80 o
   5  10  11       15.76       27.93     11.79 o
   7  10  11       60.58       40.29     11.81 o
   9  10  11      376.28      405.49     26.50 o
   2  11  11      855.90      882.19     26.18 o
   4  11  11      575.30      489.69     22.82 o
   6  11  11        1.11       -5.47     11.23 o
   8  11  11       18.68       18.21     15.51 o
  10  11  11        5.83      -16.82     34.63 o
   1  12  11      253.13      225.97     24.06 o
   3  12  11        1.71       -2.95     20.39 o
   5  12  11     1674.70     1514.79     48.82 o
   7  12  11      205.22      202.49     37.59 o
   9  12  11      517.49      449.78     44.37 o
   2  13  11       23.98       83.43     24.28 o
   4  13  11      313.04      260.18     25.00 o
   6  13  11      374.78      391.34     28.86 o
   8  13  11      109.31      151.27     38.86 o
   1  14  11      120.49       96.96     27.61 o
   3  14  11       65.02       63.58     31.72 o
   5  14  11      121.69       47.14     25.68 o
   7  14  11       36.02       54.38     56.59 o
   2  15  11        2.30       16.34     29.08 o
   4  15  11        0.12       74.28     31.64 o
   0   0  12    71027.61    74139.66   1516.49 o
   0   2  12    15108.22    15387.17    134.58 o
   2   2  12    17716.70    17976.60    163.37 o
   1   3  12      813.90      920.64     10.91 o
   0   4  12      250.54      229.78     10.35 o
   2   4  12     9941.71     9978.37     73.51 o
   4   4  12    16482.12    17104.32    180.70 o
   1   5  12      177.53      190.96      7.18 o
   3   5  12       33.09       27.76      5.35 o
   0   6  12    11686.24    12262.73    143.83 o
   2   6  12     1471.97     1483.05     18.77 o
   4   6  12      925.79      933.79     17.11 o
   6   6  12    17742.06    18387.65    220.16 o
   1   7  12      460.11      424.43     12.68 o
   3   7  12       12.12        6.43      6.68 o
   5   7  12        3.78       -1.83      8.42 o
   0   8  12    10225.00    10722.03    149.78 o
   2   8  12     2208.51     2263.46     30.22 o
   4   8  12     1750.82     1766.34     25.34 o
   6   8  12    12465.89    13061.29    159.75 o
   8   8  12     7035.59     7438.87    171.00 o
   1   9  12        8.71      -11.81     13.04 o
   3   9  12        0.25      -12.84     12.84 o
   5   9  12       78.91       60.49     10.73 o
   7   9  12      186.41      158.25     49.48 o
   0  10  12       99.13      143.63     22.76 o
   2  10  12     5029.34     5330.80     82.36 o
   4  10  12     9410.68     9521.50    130.77 o
   6  10  12      797.85      778.87     28.32 o
   8  10  12      777.90      752.67     32.06 o
  10  10  12     3434.82     3442.87    342.02 o
   1  11  12      270.70      249.15     21.12 o
   3  11  12        0.94        0.71     17.23 o
   5  11  12        0.09       -8.23     19.85 o
   7  11  12        1.04       40.95     20.32 o
   9  11  12       69.95       13.68     31.61 o
   0  12  12      470.76      505.64     46.54 o
   2  12  12     2958.05     3018.28     64.64 o
   4  12  12     3624.82     3585.64     78.71 o
   6  12  12      481.14      423.05     32.55 o
   8  12  12      654.01      576.27     50.71 o
   1  13  12        1.72      -23.97     23.97 o
   3  13  12        5.69       13.04     26.99 o
   5  13  12       70.97       71.34     27.88 o
   7  13  12      160.58      142.11     41.00 o
   0  14  12     4915.22     4805.60    164.08 o
   2  14  12     1427.54     1322.93     51.03 o
   4  14  12      226.62      280.43     43.09 o
   1  15  12       36.35       34.98     36.63 o
   1   2  13     1613.30     1661.33     15.72 o
   2   3  13      193.10      183.49      7.32 o
   1   4  13      234.44      253.07     13.94 o
   3   4  13       23.83       15.25      6.13 o
   2   5  13     5515.28     5696.03     56.57 o
   4   5  13      615.06      600.14     11.87 o
   1   6  13     1858.71     1923.37     27.24 o
   3   6  13      448.18      414.78     10.84 o
   5   6  13     2397.34     2503.34     28.24 o
   2   7  13      614.66      578.98     12.96 o
   4   7  13      290.73      266.05     32.87 o
   6   7  13      167.69      141.87     15.63 o
   1   8  13      543.62      456.47     17.75 o
   3   8  13      219.73      212.62     22.81 o
   5   8  13      278.87      260.45     16.48 o
   7   8  13       40.96       45.08     18.58 o
   2   9  13     1520.76     1610.41     42.30 o
   4   9  13      308.11      291.07     10.94 o
   6   9  13      211.68      218.69     14.76 o
   8   9  13       49.73        6.36     21.00 o
   1  10  13      220.18      239.66     27.79 o
   3  10  13      211.70      174.99     18.71 o
   5  10  13       87.52       95.71     29.14 o
   7  10  13       11.97       -5.31     27.55 o
   9  10  13      112.76      100.65     28.27 o
   2  11  13      874.19      772.02     34.66 o
   4  11  13       11.70        5.33     22.28 o
   6  11  13      468.30      407.18     26.47 o
   8  11  13       73.11       53.60     47.88 o
   1  12  13       64.88       53.51     22.87 o
   3  12  13       19.69       30.25     22.93 o
   5  12  13      849.66      867.09     37.70 o
   7  12  13       50.78       19.79     38.34 o
   2  13  13      115.14      136.96     29.58 o
   4  13  13       59.07       26.56     28.45 o
   6  13  13      517.60      490.78     62.53 o
   1  14  13       34.61       55.42     31.13 o
   3  14  13        8.73       40.41     32.67 o
   1   1  14    11780.29    12257.94    128.07 o
   0   2  14       19.40       30.89      9.14 o
   1   3  14     3852.30     3983.37     34.48 o
   3   3  14     7690.23     7638.18    103.38 o
   0   4  14     1133.58     1117.40     26.37 o
   2   4  14       17.14       23.94      6.31 o
   1   5  14     3921.30     3980.38     39.38 o
   3   5  14     5636.69     5942.49     57.89 o
   5   5  14     4684.63     5041.17     74.88 o
   0   6  14     2020.12     2011.87     36.25 o
   2   6  14       32.58       28.47      8.59 o
   4   6  14      446.33      446.04     14.42 o
   1   7  14     8233.63     8719.30    103.71 o
   3   7  14     1512.34     1592.79     41.46 o
   5   7  14     2040.33     1959.64     34.06 o
   7   7  14     6816.96     7052.37    180.75 o
   0   8  14      397.58      336.27     25.81 o
   2   8  14       98.80       75.39     15.10 o
   4   8  14        0.00       25.91      9.20 o
   6   8  14        9.00        6.58     10.92 o
   1   9  14     4079.50     4194.80     66.97 o
   3   9  14     2537.63     2344.55     47.61 o
   5   9  14     1907.28     1899.82     50.27 o
   7   9  14     2357.82     2525.42     85.09 o
   9   9  14     1500.67     1652.99    199.26 o
   0  10  14      451.83      415.60     40.98 o
   2  10  14       63.10       46.52     19.69 o
   4  10  14       34.26       13.84     19.85 o
   6  10  14       64.97       47.82     27.46 o
   8  10  14       82.79        8.82     50.27 o
   1  11  14      523.67      506.28     32.11 o
   3  11  14     3942.24     3959.42     90.50 o
   5  11  14     2521.78     2505.28     78.32 o
   7  11  14       97.74      154.32     58.71 o
   0  12  14        5.31      -15.79     42.74 o
   2  12  14       43.38       69.39     45.19 o
   4  12  14       52.65       30.32     25.30 o
   6  12  14       33.71       19.73     40.57 o
   1  13  14     1054.82     1068.08     49.09 o
   3  13  14      949.32      962.23     48.66 o
   1   2  15     1924.03     1938.36     21.22 o
   2   3  15      803.52      795.14     14.37 o
   1   4  15        5.30       15.47     10.14 o
   3   4  15      321.14      309.47     10.09 o
   2   5  15     1897.25     1825.87     24.14 o
   4   5  15      415.62      376.97     20.09 o
   1   6  15       75.07       79.85     11.16 o
   3   6  15       87.64       73.39     10.65 o
   5   6  15      754.56      679.05     14.85 o
   2   7  15       60.53       72.87     15.20 o
   4   7  15        9.14       -4.83     11.47 o
   6   7  15        0.59        3.22     17.34 o
   1   8  15      529.15      470.06     20.02 o
   3   8  15      251.80      238.70     19.83 o
   5   8  15      429.60      384.50     23.14 o
   7   8  15       12.01       20.85     37.59 o
   2   9  15      696.56      631.42     26.84 o
   4   9  15      185.06      177.05     36.75 o
   6   9  15       97.13       79.30     28.46 o
   8   9  15      411.22      365.92     58.86 o
   1  10  15       76.15       68.83     28.72 o
   3  10  15       14.63      -12.48     23.40 o
   5  10  15       86.14       74.68     30.77 o
   7  10  15        4.34      -11.02     32.14 o
   2  11  15      123.49      123.04     29.68 o
   4  11  15        8.92      -20.08     27.20 o
   6  11  15       59.29       59.13     36.75 o
   1  12  15      182.32      198.53     32.14 o
   3  12  15       82.92       53.80     64.20 o
   0   0  16      493.31      462.12     33.58 o
   0   2  16      853.50      813.11     20.40 o
   2   2  16     3034.60     3147.92     48.49 o
   1   3  16      644.94      623.66     16.06 o
   0   4  16     2861.49     2889.90     47.60 o
   2   4  16     6530.18     6850.92     69.60 o
   4   4  16     8819.55     9347.33    146.99 o
   1   5  16      345.15      331.16     16.59 o
   3   5  16      862.38      805.50     17.20 o
   0   6  16     7200.45     7178.86    138.96 o
   2   6  16     3835.86     3840.81     57.69 o
   4   6  16     1638.35     1746.73     46.54 o
   6   6  16     2433.54     2411.26    255.19 o
   1   7  16      376.39      330.67     25.77 o
   3   7  16       46.12       31.56     20.51 o
   5   7  16      253.90      212.02     30.93 o
   0   8  16     6791.49     7007.91    185.42 o
   2   8  16     2178.72     2126.00     50.56 o
   4   8  16      184.49      153.79     20.84 o
   6   8  16     1319.26     1348.68     56.32 o
   8   8  16     1370.75     1234.33    116.38 o
   1   9  16      419.01      346.06     26.46 o
   3   9  16      275.25      269.30     30.42 o
   5   9  16      118.63      106.41     39.40 o
   7   9  16       51.03       35.09     87.85 o
   0  10  16     1167.83     1128.15     64.11 o
   2  10  16     2439.43     2412.30     67.53 o
   4  10  16     2396.78     2340.80     81.58 o
   6  10  16      163.90      110.26     70.96 o
   1  11  16        1.26      -20.75     33.51 o
   3  11  16        2.13      -32.67     36.32 o
   1   2  17      747.32      721.26     14.53 o
   2   3  17     1679.15     1756.17     24.32 o
   1   4  17       19.00       25.07     16.47 o
   3   4  17       87.44       70.33     14.36 o
   2   5  17        0.97       -1.35     13.49 o
   4   5  17       84.81       35.43     17.34 o
   1   6  17        0.31       33.20     15.63 o
   3   6  17       15.10      -19.99     19.99 o
   5   6  17      152.90      127.79     29.25 o
   2   7  17      174.89      172.19     36.33 o
   4   7  17       32.74       10.42     27.80 o
   6   7  17       23.89      -35.23     39.67 o
   1   8  17      160.98      152.05     26.19 o
   3   8  17      286.67      251.72     26.81 o
   5   8  17       12.64       -0.08     29.44 o
   2   9  17       10.81       43.63     24.64 o
   4   9  17        0.25      -33.09     33.09 o
   1  10  17        6.56       19.90     30.51 o
   3  10  17       16.01       30.33     37.37 o
   1   1  18     3313.66     3188.60     55.02 o
   0   2  18      112.16       61.45     16.55 o
   1   3  18      628.62      632.07     22.33 o
   3   3  18     5630.37     5701.50    191.28 o
   0   4  18      317.32      245.51     26.53 o
   2   4  18       79.67       65.98     19.11 o
   1   5  18     2337.09     2306.60     95.27 o
   3   5  18     2700.69     2764.46     75.79 o
   5   5  18     1423.34     1428.16     97.84 o
   0   6  18       26.17       16.58     34.09 o
   2   6  18        3.26       -6.05     26.27 o
   4   6  18       17.59       26.80     28.59 o
   1   7  18     5589.02     5685.27    153.92 o
   3   7  18      403.07      410.05     55.84 o
   5   7  18      590.08      548.85     57.89 o
   0   8  18       41.79       47.40     48.69 o
   2   8  18       22.75       20.55     32.23 o
   4   8  18       27.63       13.41     38.58 o
   1   2  19       21.53        5.36     19.34 o
   2   3  19       10.48      -17.91     24.07 o
   1   4  19      150.59      117.02     24.81 o
   3   4  19        2.06      -17.46     34.75 o
   2   5  19        1.27       57.82     36.74 o
   4   5  19      507.44      462.61     45.99 o
   1   6  19       18.23       -2.00     27.76 o
   3   6  19       12.58      -11.80     43.92 o
   0   0  20     8612.61     9047.30    476.30 o
   0   2  20     2425.02     2445.45    117.16 o
   2   2  20     1403.23     1440.14     80.25 o
   1   3  20       33.34       10.37     26.64 o
   0   4  20      187.02      239.61     64.38 o
 
